# Supplementary material for: The Feline Calicivirus Leader of the Capsid Protein Has the Functional Characteristics of a Viroporin
Source: Viruses. 2022 Mar 18;14(3):635. doi: 10.3390/v14030635 (PMC8955107; doi:10.3390/v14030635)
Supplement: Supplementary file 1 [file viruses-14-00635-s001.zip]

Archive with 1 entries (1 files):
- viruses-1550453-supplementary.pdf
